# Supplementary material for: An Antioxidant Supplement Function Exploration: Rescue of Intestinal Structure Injury by Mannan Oligosaccharides after Aeromonas hydrophila Infection in Grass Carp (Ctenopharyngodon idella)
Source: Antioxidants (Basel). 2022 Apr 20;11(5):806. doi: 10.3390/antiox11050806 (PMC9137958; doi:10.3390/antiox11050806)
Supplement: Supplementary file 1 [file antioxidants-11-00806-s001.zip]

Archive with 1 entries (1 files):
- antioxidants-1672680-supplementary.pdf
